# Supplementary material for: ﻿Lygodium palmatum subsp. ﻿puskariorum (Lygodiaceae), a new subspecies from the eastern USA
Source: PhytoKeys. 2025 Aug 27;262:31–44. doi: 10.3897/phytokeys.262.165533 (PMC12409333; doi:10.3897/phytokeys.262.165533)
Supplement: XML Treatment for Lygodium palmatum subsp. puskariorum [file phytokeys.262.165533-treatment1.xml]

<!DOCTYPE tp:taxon-treatment
  PUBLIC "-//TaxonX//DTD Taxonomic Treatment Publishing DTD v0 20100105//EN" "tax-treatment-NSO.dtd">
<tp:taxon-treatment xmlns:tp="http://www.plazi.org/taxpub"><tp:treatment-meta><kwd-group><label>Taxon classification</label><kwd>
                <named-content content-type="kingdom">Plantae</named-content>
              </kwd><kwd>
                <named-content content-type="order">Schizaeales</named-content>
              </kwd><kwd>
                <named-content content-type="family">Lygodiaceae</named-content>
              </kwd></kwd-group><mixed-citation publication-type="journal"><person-group><name><surname>Metzgar</surname><given-names>Jordan S.</given-names></name></person-group><article-title>﻿<italic><tp:taxon-name><tp:taxon-name-part taxon-name-part-type="genus" reg="Lygodium">Lygodium</tp:taxon-name-part> <tp:taxon-name-part taxon-name-part-type="species" reg="palmatum">palmatum</tp:taxon-name-part></tp:taxon-name></italic> subsp. <italic>﻿<tp:taxon-name><tp:taxon-name-part taxon-name-part-type="genus" reg="Lygodium"/><tp:taxon-name-part taxon-name-part-type="species" reg="palmatum"/><tp:taxon-name-part taxon-name-part-type="subspecies" reg="puskariorum">puskariorum</tp:taxon-name-part></tp:taxon-name></italic> (<tp:taxon-name><tp:taxon-name-part taxon-name-part-type="family">Lygodiaceae</tp:taxon-name-part></tp:taxon-name>), a new subspecies from the eastern USA</article-title><source>PhytoKeys</source><day>27</day><month>08</month><year>2025</year><volume>262</volume><fpage>31</fpage><lpage>44</lpage><pub-id pub-id-type="doi">10.3897/phytokeys.262.165533</pub-id></mixed-citation></tp:treatment-meta><tp:nomenclature><label>﻿</label><tp:taxon-name><object-id xmlns:xlink="http://www.w3.org/1999/xlink" content-type="arpha" xlink:type="simple">D8B17744-025B-546B-A9DD-D8633393C330</object-id>
              <tp:taxon-name-part taxon-name-part-type="genus" reg="Lygodium">Lygodium</tp:taxon-name-part>
              <tp:taxon-name-part taxon-name-part-type="species" reg="palmatum">palmatum</tp:taxon-name-part>
              <tp:taxon-name-part taxon-name-part-type="infraspecific-rank">subsp.</tp:taxon-name-part>
              <tp:taxon-name-part taxon-name-part-type="subspecies" reg="puskariorum">puskariorum</tp:taxon-name-part>
              <object-id xmlns:xlink="http://www.w3.org/1999/xlink" content-type="ipni" xlink:type="simple">urn:lsid:ipni.org:names:77368258-1</object-id>
            </tp:taxon-name><tp:taxon-authority>Metzgar</tp:taxon-authority><tp:taxon-status xmlns:xlink="http://www.w3.org/1999/xlink" xlink:type="simple">subsp. nov.</tp:taxon-status><xref ref-type="fig" rid="F1">Figs 1</xref><xref ref-type="fig" rid="F2">, 2</xref><xref ref-type="fig" rid="F3">, 3</xref><xref ref-type="fig" rid="F5">, 5</xref></tp:nomenclature><tp:treatment-sec sec-type="material" id="SECID0ENKAE"><title>Type.</title><p>United States. New York • Saratoga, Northumberland Township, 147 Gurnspring Road, in opening behind houses on east side of road, 26 July 2003, <italic>J. Metzgar 44</italic> (holotype: DUKE! 397033).</p><fig id="F5" position="float" orientation="portrait"><object-id xmlns:xlink="http://www.w3.org/1999/xlink" content-type="doi" xlink:type="simple">10.3897/phytokeys.262.165533.figure5</object-id><object-id xmlns:xlink="http://www.w3.org/1999/xlink" content-type="arpha" xlink:type="simple">10EFBD86-113B-57B2-903D-6995C763328C</object-id><label>Figure 5.</label><caption><p>Holotype. The holotype of <tp:taxon-name><tp:taxon-name-part taxon-name-part-type="genus" reg="Lygodium">Lygodium</tp:taxon-name-part> <tp:taxon-name-part taxon-name-part-type="species" reg="palmatum">palmatum</tp:taxon-name-part> <tp:taxon-name-part taxon-name-part-type="infraspecific-rank">subsp.</tp:taxon-name-part> <tp:taxon-name-part taxon-name-part-type="subspecies" reg="puskariorum">puskariorum</tp:taxon-name-part></tp:taxon-name> (Metzgar 44; DUKE 397033). Insets: A. Photomicrograph of a glabrous fertile leaf underside; B. Photomicrograph of a glabrous sterile leaf underside.</p></caption><graphic xmlns:xlink="http://www.w3.org/1999/xlink" xlink:href="phytokeys-262-031_article-165533__-g005.jpg" position="float" orientation="portrait" xlink:type="simple" id="oo_1403166.jpg"><uri content-type="original_file" xlink:type="simple">https://binary.pensoft.net/fig/1403166</uri></graphic></fig></tp:treatment-sec><tp:treatment-sec sec-type="diagnosis" id="SECID0ETLAE"><title>Diagnosis.</title><p><tp:taxon-name><tp:taxon-name-part taxon-name-part-type="genus" reg="Lygodium">Lygodium</tp:taxon-name-part> <tp:taxon-name-part taxon-name-part-type="species" reg="palmatum">palmatum</tp:taxon-name-part> <tp:taxon-name-part taxon-name-part-type="infraspecific-rank">subsp.</tp:taxon-name-part> <tp:taxon-name-part taxon-name-part-type="subspecies" reg="puskariorum">puskariorum</tp:taxon-name-part></tp:taxon-name> differs from the similar <tp:taxon-name><tp:taxon-name-part taxon-name-part-type="genus" reg="Lygodium">Lygodium</tp:taxon-name-part> <tp:taxon-name-part taxon-name-part-type="species" reg="palmatum">palmatum</tp:taxon-name-part> <tp:taxon-name-part taxon-name-part-type="infraspecific-rank">subsp.</tp:taxon-name-part> <tp:taxon-name-part taxon-name-part-type="subspecies" reg="palmatum">palmatum</tp:taxon-name-part></tp:taxon-name> by the absence of white to reddish-orange hairs on the abaxial surface of the sterile leaflets, the sterile leaflet segment petioles, the abaxial surface of the fertile leaflets, and the fertile leaflet segment petioles.</p></tp:treatment-sec><tp:treatment-sec sec-type="description" id="SECID0E2MAE"><title>Description.</title><p>Roots with white hairs. Rhizome approximately 1 mm wide and subterranean with dark red hairs. Leaves are evergreen and grow to three meters in length with a thin, twining stipe. Compound pinnae alternately arranged with a pinna stalk borne from the rachis. The pinna stalk branches into two primary pinna branches. Dormant pinna bud that can be glabrous or pubescent found at this branching junction. Each sterile primary pinna branch has a segment petiole terminating in a sterile segment (pinnules). Sterile segments palmately lobed, with 4–6 lobes per segment. Segment petioles and the abaxial surface of sterile segments are glabrous. Fertile segments are dimorphic with respect to the sterile segments. Fertile segments have reduced lamina with sporangia borne on projecting sorophores. The abaxial surface of the fertile segment lamina and the fertile segment petiole lack hairs. Sporangia are indusiate and occur in 4–10 pairs on a sorophore. Spores mature in the fall or early winter.</p></tp:treatment-sec><tp:treatment-sec sec-type="etymology" id="SECID0EANAE"><title>Etymology.</title><p>The epithet “puskariorum” is in honor of both Allan and Donna Puskar (Fig. <xref ref-type="fig" rid="F1">1C</xref>), retired school teachers from Wellsboro, PA. Their family name is pronounced “push-car.” Allan and Donna taught my high school ecology and biology courses, fueling my love for science and natural history. They have always possessed a deep commitment to their students, with a special compassion for me and many other students who did not quite belong, were down on their luck, or yearned for a larger world. They are also lifelong fern enthusiasts who, one fateful summer in 2001, taught me the basics of fern identification and inadvertently launched my career as a pteridologist. <italic><tp:taxon-name><tp:taxon-name-part taxon-name-part-type="genus" reg="Lygodium">Lygodium</tp:taxon-name-part> <tp:taxon-name-part taxon-name-part-type="species" reg="palmatum">palmatum</tp:taxon-name-part></tp:taxon-name></italic> has long been a favorite fern of theirs.</p></tp:treatment-sec><tp:treatment-sec sec-type="Common name" id="SECID0E5NAE"><title>Common name.</title><p>I suggest “Puskar’s climbing fern” and “Puskar’s Hartford fern” as common names for <tp:taxon-name><tp:taxon-name-part taxon-name-part-type="genus" reg="Lygodium">L.</tp:taxon-name-part> <tp:taxon-name-part taxon-name-part-type="species" reg="palmatum">palmatum</tp:taxon-name-part> <tp:taxon-name-part taxon-name-part-type="infraspecific-rank">subsp.</tp:taxon-name-part> <tp:taxon-name-part taxon-name-part-type="subspecies" reg="puskariorum">puskariorum</tp:taxon-name-part></tp:taxon-name> and suggest “southern climbing fern” and “southern Hartford fern” as common names for <tp:taxon-name><tp:taxon-name-part taxon-name-part-type="genus" reg="Lygodium">L.</tp:taxon-name-part> <tp:taxon-name-part taxon-name-part-type="species" reg="palmatum">palmatum</tp:taxon-name-part> <tp:taxon-name-part taxon-name-part-type="infraspecific-rank">subsp.</tp:taxon-name-part> <tp:taxon-name-part taxon-name-part-type="subspecies" reg="palmatum">palmatum</tp:taxon-name-part></tp:taxon-name>.</p></tp:treatment-sec><tp:treatment-sec sec-type="distribution" id="SECID0EGPAE"><title>Geographic distribution and habitat.</title><p><tp:taxon-name><tp:taxon-name-part taxon-name-part-type="genus" reg="Lygodium">Lygodium</tp:taxon-name-part> <tp:taxon-name-part taxon-name-part-type="species" reg="palmatum">palmatum</tp:taxon-name-part> <tp:taxon-name-part taxon-name-part-type="infraspecific-rank">subsp.</tp:taxon-name-part> <tp:taxon-name-part taxon-name-part-type="subspecies" reg="puskariorum">puskariorum</tp:taxon-name-part></tp:taxon-name> is distributed across the northeastern and mid-Atlantic USA, being found in Connecticut, Maryland, Massachusetts, New Jersey, New York, North Carolina, Pennsylvania, and Rhode Island (Fig. <xref ref-type="fig" rid="F3">3</xref>). Southern New Jersey, southeastern North Carolina, and central Massachusetts represent areas of secondary contact with <tp:taxon-name><tp:taxon-name-part taxon-name-part-type="genus" reg="Lygodium">L.</tp:taxon-name-part> <tp:taxon-name-part taxon-name-part-type="species" reg="palmatum">palmatum</tp:taxon-name-part> <tp:taxon-name-part taxon-name-part-type="infraspecific-rank">subsp.</tp:taxon-name-part> <tp:taxon-name-part taxon-name-part-type="subspecies" reg="palmatum">palmatum</tp:taxon-name-part></tp:taxon-name>. The Puskar’s climbing fern grows in moist, acidic soil in forests, bogs, and roadsides.</p></tp:treatment-sec><tp:treatment-sec sec-type="Conservation assessment" id="SECID0ESQAE"><title>Conservation assessment.</title><p><italic><tp:taxon-name><tp:taxon-name-part taxon-name-part-type="genus" reg="Lygodium">Lygodium</tp:taxon-name-part> <tp:taxon-name-part taxon-name-part-type="species" reg="palmatum">palmatum</tp:taxon-name-part></tp:taxon-name></italic> sensu lato has a global conservation ranking of G4 (“apparently secure”; Weakley 2025). However, most states in <tp:taxon-name><tp:taxon-name-part taxon-name-part-type="genus" reg="Lygodium">L.</tp:taxon-name-part> <tp:taxon-name-part taxon-name-part-type="species" reg="palmatum">palmatum</tp:taxon-name-part> <tp:taxon-name-part taxon-name-part-type="infraspecific-rank">subsp.</tp:taxon-name-part> <tp:taxon-name-part taxon-name-part-type="subspecies" reg="puskariorum">puskariorum</tp:taxon-name-part></tp:taxon-name>’s range already list <italic><tp:taxon-name><tp:taxon-name-part taxon-name-part-type="genus" reg="Lygodium">L.</tp:taxon-name-part> <tp:taxon-name-part taxon-name-part-type="species" reg="palmatum">palmatum</tp:taxon-name-part></tp:taxon-name></italic> s.l. as Critically Imperiled (S1), Imperiled (S2), or Vulnerable (S3; <xref ref-type="bibr" rid="B14">NatureServe 2025</xref>). Additionally, the taxon is sensitive to development and generally does not survive transplantation or cultivation (<xref ref-type="bibr" rid="B12">Montgomery 1989</xref>). I recommend Imperiled status (G2) for <tp:taxon-name><tp:taxon-name-part taxon-name-part-type="genus" reg="Lygodium">L.</tp:taxon-name-part> <tp:taxon-name-part taxon-name-part-type="species" reg="palmatum">palmatum</tp:taxon-name-part> <tp:taxon-name-part taxon-name-part-type="infraspecific-rank">subsp.</tp:taxon-name-part> <tp:taxon-name-part taxon-name-part-type="subspecies" reg="puskariorum">puskariorum</tp:taxon-name-part></tp:taxon-name> due to its more narrow distribution and scarcity throughout most of its range.</p></tp:treatment-sec><tp:treatment-sec sec-type="material" id="SECID0EYSAE"><title>Additional specimens examined.</title><p><bold>United States. Connecticut</bold> • Hartford, Plainville, Sep. 1877, J. Bishop s.n. (CM) • Hartford, probably from vicinity of Hartford, Ziegler s.n. (CM) • Hartford, Southington, s. coll. s.n. (CM); no further locality, H. Denslow s.n. (DUKE) • Plainville, Aug 1883, A. Seymour 134 (DUKE); <bold>Maryland</bold> • Anne Arundel, along Severn River near Benfields, 18 Aug 1966, L. Henry s.n. (CM) • Anne Arundel, North side of Severn Run, 19 June 1981, M. Windham 81-26 (DUKE) • Charles, Sevier River, 18 Aug. 1960, J. Benedict 6432 (NCU, VPI) • Prince Georges, Bladensburg, 26 Mar. 1910, H. Bartlett 1887 (DUKE, NCU) • Prince Georges, Hyattsville, Nov. 1899, C. Pollard, Louis s.n. (NCU) • Prince Georges, Suitland, 9 Sept. 1899, E. Steele (DUKE); <bold>Massachusetts</bold> • Hampden, Palmer, 25 Aug 1925, G. Bennett G163 (DUKE) • Hampden, Springfield, 31 Aug. 1934, F. Sargent (DUKE) • Hampden, Wilbraham, 11 Sept. 1935, F. Seymour 4406 (DUKE) • Hampshire, Amherst, 11 July 1980, C. Hellquist 14577 (CM) • Hampshire, Amherst, 28 June 1928, S. Ewer s.n. (NCU) • Hampshire, Amherst, 4 Nov. 1889, G. Nash 99 (CM) • Hampshire, Amherst, S. Estabrook s.n. (NCU) • Hampshire, East Hampton, 29 June 1872, E. Miller s.n. (CM) • Hampshire, North Amherst, 23 Aug. 1895, A. Beals 37 (DUKE) • Hampshire, North Hadley, 29 Nov. 1922, R. Sanborn 2082 (DUKE) • Middlesex, Ayer Junction, July 1883, S. Steele (DUKE) • Middlesex, Shirley, F. Sargent (DUKE) • Middlesex, Still River, Oct. 1910, R. Ware 766 (NCU) • no further locality, Canby (CM) • no further locality, H. Mann s.n. (CM) • no further locality, s. coll. s.n. (NCU) • Plymouth, Lakeville, 12 Sept. 1986, B. Sorrie 3652 (NCU); <bold>New Jersey</bold> • Burlington, 1 mi NNE of Taunton, 10 Aug. 1926, W. Benner s.n. (CM) • Burlington, Hampton Furnace, 3 July 1922, G. Bassett (DUKE) • Burlington, near New Lisbon, 11 June 1950, D. Krouse s.n. (CM) • Middlesex, Milltown, 25 Dec. 1924, G. Johnson (DUKE) • Middlesex, New Brunswick, 1899, J.Blodgett s.n. (CM) • Monmouth, Shark River, 5 Oct. 1855, F. Hexamer s.n. (CM) • Sussex, Pine Swamp, 1838, Wolle Herbarium s.n. (CM); <bold>New York</bold> • Onondaga, Cicero Swamp, near Syracuse, 22 Nov. 1966, M. Faust s.n. (CM) • Saratoga, near Gansevoort, 30 Oct. 1938, H. House 26344 (NCU) • Saratoga, Town of Northumberland, Oct. 1938, O. Phelps s.n. (NCU); <bold>North Carolina</bold> • Bladen, 1 June 1979, R. Rebertus s.n. (NCU) • Cumberland, 1 mile east of Stedman, 26 Dec. 1932, H. Totten s.n. (NCU) • Cumberland, 1 mile southeast of Stedman, 26 May 1961, A. Radford 43676 (NCU) • Cumberland, 7 miles south of Fayetteville, 17 Oct. 1931, M. Smyth s.n. (NCU) • Cumberland, About 1 mile southwest of Stedman, 26 Nov. 1964, H. Totten 1832 (NCU) • Cumberland, Along bank of Rock Fish Creek, 8 Oct. 1939, A. Radford s.n. (NCU) • Cumberland, Along bank of Rockfish Creek, 8 Oct. 1939, L. Stewart s.n. (DUKE) • Cumberland, Along Rockfish Creek, 8 May 1938, D. Correll 9052 (DUKE) • Cumberland, Ardlussa, 1 Oct. 1931, M. Vardell s.n. (DUKE) • Cumberland, Dunns Creek, 16 Oct. 1982, L. Raubeson 399 (NCU) • Cumberland, Fayetteville, 23 Sept. 1934, J. Benedict 3078 (VPI) • Cumberland, North side of Rockfish Creek, 28 Oct. 1969, S. Leonard 2804 (NCU) • Cumberland, Rock Fish Creek, 15 March 1964, T. Creem 316 (NCU) • Cumberland, Vicinity of Fayetteville, 1 May 1937, R. Clark (DUKE) • Onslow, East side of Sandy Run Swamp, 8 Aug. 1997, M. Strong 1571 (NCU) • Sampson, 6 miles south of Clinton, 27 Mar. 1938, L. Anderson 6159 (DUKE); <bold>Pennsylvania</bold> • Carbon, Mauch Chunk, Oct. 1873, C. Shaefer 11191 (CM) • in Poconos, 17 July 1970, E. Laport s.n. (NCU) • Luzerne, Hells Kitchen, Nescopeck Creek, 19 Sept. 2022, R. Sim s.n. (CM) • Luzerne, Nescopeck State Park, 10 July 2004, J. Metzgar 87 (DUKE) • Luzerne, Ten Mile Run, 1 Oct. 1938, T. Darling (VPI) • Monroe, near Tannersville, July 1874, S. Knipe s.n. (CM) • Monroe, Tunkhannock Township, 6 Sept. 1936, F. Trembley 603 (DUKE) • Monroe, Tunkhannock Township, 9 Sept. 1936, F. Trembley s.n. (NCU) • Monroe, Tunkhannock Twp, 8 July 2015, W. Gleason F15GLE35-E (CM) • Pike, Pocono Mountain, Turners Swamp, July 1874, S. Knipe s.n. (CM); <bold>Rhode Island</bold> • Kent, Anthony, 18 Sept. 1886, J. Collins s.n. (NCU) • Kent, Anthony, 26 Sept. 1885, G. Leland s.n. (CM) • Kent, Coventry, 16 Oct. 2020, J. Collins s.n. (NCU).</p></tp:treatment-sec><tp:treatment-sec sec-type="material" id="SECID0EOTAE"><title>Representative specimens examined of <italic><tp:taxon-name><tp:taxon-name-part taxon-name-part-type="genus" reg="Lygodium">Lygodium</tp:taxon-name-part> <tp:taxon-name-part taxon-name-part-type="species" reg="palmatum">palmatum</tp:taxon-name-part></tp:taxon-name></italic></title><p><bold>(Bernh.) Sw. subsp. palmatum. United States. Kentucky</bold> • Breathitt, Near Morris Fork, S. VanderMeer s.n. (NCU) • Harlan, Above US 421, about 1 mile from Virginia line, 17 Feb. 1965, M. Smyth 508 (VPI) • McCreary, Cumberland Falls State Park, 15 Sept. 1982, F. Utech 82–462 (CM) • Powell, Trail to Rock Bridge Natural Bridge Park, 14 Apr. 1958, C. Gunn K30 (NCU) • Whitley, Cumberland Falls State Park, 24 Aug. 1961, L. Henry s.n. (CM) • Wolfe, 12 Sept. 1969, P. Higgins s.n. (NCU); <bold>Massachusetts</bold> • Hampden, Hampden, Oct. 1913, S. Bliss s.n. (NCU); <bold>Michigan</bold> • Kalamazoo, S of Kalamazoo, 14 Oct. 1974, R. Simpson s.n. (LFCC); <bold>New Jersey</bold> • Burlington, 1 mi NNE of Taunton, 10 Aug. 1926, W. Benner s.n. (NCU); <bold>North Carolina</bold> • Alleghany, 9 Sept. 2012, D. Goldman 4220 (NCU) • Ashe, Long Hope Creek Valley, 11 Oct. 1969, J. Moore 2799 (NCU) • Bladen, 1.6 mi ESE of Ammon, 14 July 1999, B. Sorrie 10217 (NCU) • Buncombe, 2 miles southwest of Black Mountains, 29 Aug. 1948, E. Browne s.n. (NCU) • Burke, 3 mi N of Optimist Park, 3 Apr. 1971, R. Harbison Pharr 1013 (NCU) • Cabarrus, Cabarrus, 16 Aug. 1979, D. Wickland 2126 (NCU) • Chatham, In ore mine at Mt. Vernon Springs, 13 May 1953, C. Lindley s.n. (NCU) • Cherokee, Above Granny Squirrel Gap, 17 July 2002, C. McCartney s.n. (NCU) • Cumberland, Rockfish Creek, 7 Aug. 1957, H. Ahles 33420 (NCU) • Davidson, near Silver Hill, 8 May 1988, R. Wilbur 54883 (DUKE) • Durham, NC Gamelands Trail, 30 Aug. 1992, R. Wilbur 61438 (DUKE) • Graham, approx. 3.5 mi I from turnoff to Joyce Kilmer Memorial Forest, 15 Sept. 2000, C. McCartney s.n. (NCU) • Harnett, west of Stewarts Creek, 25 Aug. 2005, B. Sorrie 11702 (NCU) • Henderson, at Pine Knob (or Brickyard) Mine, 10 Sept. 1978, D. Wickland 2452 (NCU) • Hoke, Fort Bragg, 16 Dec. 1992, B. Sorrie 7117 (NCU) • Jackson, headwaters of Tuckaseigee River, 28 June 1970, S. Leonard 3315 (NCU) • Macon, near Snow Hill, March 1956, M. Burgess s.n. (NCU) • Madison, Upper Shutin Creek Road, 6 June 1956, O. Freeman 56314 (NCU) • McDowell, Approximately 5 miles north of Marion, 5 Apr. 1980, S. Bentley 2 (VPI) • Mitchell, near Spruce Pine, summer 1950, E. Frees s.n. (DUKE) • Moore, 1.5 mi SE of Pinehurst, 16 Sept. 1931, R. Wicker s.n. (NCU) • Mountains of N. Carolina, Sept. 1876, G. Engelmann s.n. (NCU) • Orange, South side of Eno Mountain Road, 24 Aug. 2005, L. Giencke 2 (NCU) • Rowan, Gold Hill Mine, 3 Oct. 1979, D. Wickland 2447 (NCU) • Scotland, Sandhills Game Lane, 20 Oct. 1991, B. Sorrie 6040 (NCU) • Stokes, Above Lower Cascades, 28 May 1937, H. Blonquist 9299 (DUKE) • Transylvania, Brevard, 1 Aug. 1933, H. Thackston s.n. (DUKE) • Wake, 3 Mar. 1990, J. Perry 90-2 (NCU); <bold>Ohio</bold> • Athens, Carbondale Forest, 29 May 1939, F. Bartley s.n. (BHO) • Gallia, Greenfield Twp., 20 June 1991, G. Rhinehalt 257 (BHO) • Hocking, 4 Sept. 1938, W. Porter 10A (BHO) • Jackson, 1–1/2 mi. south of Jackson, May 1961, A. Blickle s.n. (BHO) • Lawrence, Mason Twp., 26 July 1993, M. Ortt 3509 (BHO) • Meigs, Salisbury Twp., 27 July 1994, G. Rhinehalt 949 (BHO) • Vinton, Coalmont Hollow, 12 July 1956, G. Hall 1861 (BHO); <bold>Pennsylvania</bold> • No further locality, <italic>Muhlenberg s.n.</italic> (B, Herb. Willd. 19484, photo! photomicrographs!) • Crawford, 1 mi N of Sugar Lake, 4 Aug. 1959, L. Henry s.n. (CM) • Washington, 3.2 km NNW of Florence, 1997, M. Bowers s.n. (CM) • Westmoreland, Acme, 29 Sept. 1973, R. Little s.n. (CM); <bold>South Carolina</bold> • Anderson, Clemson South Woods, 9 Nov. 1971, B. Snyder 1 (NCU) • Darlington, Hartsville, 20 Apr. 1932, B. Smith s.n. (NCU) • Greenville, tributary of Matthews Creek, 13 May 1972, G. McDowell s.n. (NCU) • Oconee, 1.6 mi N of Jocassee, 6 Dec. 1987, S. Hill 19053 (CM); <bold>Tennessee</bold> • Blount, Laurel Creek Bog Vicinity: Cades Cove, 10 July 1936, W. Barksdale s.n. (DUKE, NCU) • Campbell, Morley, 18 May 2023, J. Bright s.n. (CM) • Cumberland, junction of Dady’s and Bird Creeks, 30 Aug. 1939, S. Dyal 1323 (NCU) • Fentress, Glade Branch, 22 Sept. 1957, H. Rock 1000 (DUKE, NCU) • Morgan, between Glades and Grimsley, 28 Sept. 1966, K. Rogers 40559 (NCU) • Polk, Ocoee River Gorge, 29 Sept. 2010, J. Shaw s.n. (NCU) • Putnam, east of Monterey, 18 Sept. 1951, s. coll. s.n. (NCU) • Roane, along Piney Creek • 1 Sept. 1937, D. Correll 8120 (DUKE) • Scott, 12 mi WSW of Oneida, 22 Aug. 1987, S. Thompson 4201 (CM); <bold>Virginia</bold> • Alleghany, Fan Mts., 28 June 1988, C. Stevens 20372 (VPI) • Augusta, South of Stuarts Draft, 7 Sept. 1935, L. Carr (VPI) • Buckingham, 21 Apr. 1905, H. Robeson (VPI) • Campbell, just beyond Fountain Hotel, 12 Jan. 1967, R. Freer 4777 (NCU) • Caroline, east of Peutrock, 9 July 1969, A. Harvill 21866 (GMUF) • Craig, Sweet Springs Turnpike, Barbours Creek Wilderness, E. Flentje 7 (VPI) • Dickenson, Breaks Interstate Park, 26 Aug. 1982, T. Wieboldt 4509 (VPI) • Fluvanna, 1.4 mi. NE of Wilmington, 9 Sept. 1998, G. Fleming 14748 (GMUF) • Giles, Along Little Stony Creek, 29 Apr. 1944, C. Handley 404 (VPI) • Grayson, 5 miles south of Galax, 1 May 1991, T. Wieboldt 7580 (VPI) • Hanover, 1.5 mi. NE of Hewlett, 24 Aug. 1996, G. Fleming 12270 (GMUF) • Hanover, 2.5 km northeast of Hewlett on St. Rt. 601, 24 Aug. 1996, T. Wieboldt 9552 (VPI) • Highland, Laurel Fork, 11 Oct. 1969, C. Stevens 1550 (VPI) • Isle of Wight, Zuni-Walters Road, 26 Nov. 1977, D. Eggers Ware 6929 (NCU) • Lancaster, Belwood Swamp, 30 Sept. 1973, Stanley (GMUF) • Lee, 1 mile northwest of Rose Hill, 4 Sept. 1977, T. Wieboldt 3164 (VPI) • Louisa, Near Mineral, 14 Oct. 1992, C. Stevens 23294 (VPI) • Montgomery, W of Blacksburg, 14 Sept. 1993, T. Wieboldt 8820 (VPI) • Patrick, Meadows of Dan, 1 June 2006, R. Lutts (VPI) • Prince Edward, Farmville, 1 Oct. 1935, E. Stevens (VPI) • Rockbridge, west of Bells Valley, 14 Sept. 2021, J. Townsend 7109 (VPI) • Suffolk City, ODU Research Lab, 17 Sept. 1980, L. Musselman 6081 (NCU) • Surry, near Homeville, 24 May 1939, A. Massey 3022 (NCU, VPI) • Sussex, 2 miles N of Sussex, 21 July 1968, A. Harvill 19864 (GMUF) • Wise, 4 miles south of Norton, VA, 7 Aug. 1985, T. Wieboldt 5797 (VPI) • Wise, Oakwood, 31 May 2013, R. Wright 11207 (VPI); <bold>West Virginia</bold> • Fayette, Laurel Creek, 30 May 1973, C. Baer s.n. (NCU) • Greenbrier, Lewisburg, Aug. 1922, F. Gray 36 (CM) • Nicholas, along Meadow River, 24 Aug. 1946, W. Legg 601 (CM, NCU) • Randolph, Monongahela National Forest, 1 June 2022, B. Streets 6231 (NCU) • Tucker, near Davis, 8 Sept. 1975, E. Ruffing s.n. (CM) • Upshur,1/2 mile southwest of Indian Camp, 8 July 1938, J. Benedict 4538 (VPI) • Webster, no further locality, 11 Aug. 1940, M. Cunningham 3589 (CM).</p></tp:treatment-sec><tp:treatment-sec><!--Section generated to contain objects referenced in tp:taxon-treatment.--><fig id="F1" position="float" orientation="portrait"><object-id xmlns:xlink="http://www.w3.org/1999/xlink" content-type="doi" xlink:type="simple">10.3897/phytokeys.262.165533.figure1</object-id><object-id xmlns:xlink="http://www.w3.org/1999/xlink" content-type="arpha" xlink:type="simple">0A6CC489-8AD6-5C8A-AECD-0DB5149922DB</object-id><label>Figure 1.</label><caption><p>Habitat, habit, and Puskars. A. <tp:taxon-name><tp:taxon-name-part taxon-name-part-type="genus" reg="Lygodium">Lygodium</tp:taxon-name-part> <tp:taxon-name-part taxon-name-part-type="species" reg="palmatum">palmatum</tp:taxon-name-part> <tp:taxon-name-part taxon-name-part-type="infraspecific-rank">subsp.</tp:taxon-name-part> <tp:taxon-name-part taxon-name-part-type="subspecies" reg="puskariorum">puskariorum</tp:taxon-name-part></tp:taxon-name> grows in sunny gaps in moist acidic woods; B. <tp:taxon-name><tp:taxon-name-part taxon-name-part-type="genus" reg="Lygodium">Lygodium</tp:taxon-name-part> <tp:taxon-name-part taxon-name-part-type="species" reg="palmatum">palmatum</tp:taxon-name-part> <tp:taxon-name-part taxon-name-part-type="infraspecific-rank">subsp.</tp:taxon-name-part> <tp:taxon-name-part taxon-name-part-type="subspecies" reg="puskariorum">puskariorum</tp:taxon-name-part></tp:taxon-name> has a twining habit with palmately lobed sterile leaflets and reduced fertile leaflets; C. Donna and Allan Puskar are the namesakes for the new taxon <tp:taxon-name><tp:taxon-name-part taxon-name-part-type="genus" reg="Lygodium">Lygodium</tp:taxon-name-part> <tp:taxon-name-part taxon-name-part-type="species" reg="palmatum">palmatum</tp:taxon-name-part> <tp:taxon-name-part taxon-name-part-type="infraspecific-rank">subsp.</tp:taxon-name-part> <tp:taxon-name-part taxon-name-part-type="subspecies" reg="puskariorum">puskariorum</tp:taxon-name-part></tp:taxon-name>. Photograph by Matthew Puskar.</p></caption><graphic xmlns:xlink="http://www.w3.org/1999/xlink" xlink:href="phytokeys-262-031_article-165533__-g001.jpg" position="float" orientation="portrait" xlink:type="simple" id="oo_1403162.jpg"><uri content-type="original_file" xlink:type="simple">https://binary.pensoft.net/fig/1403162</uri></graphic></fig><fig id="F2" position="float" orientation="portrait"><object-id xmlns:xlink="http://www.w3.org/1999/xlink" content-type="doi" xlink:type="simple">10.3897/phytokeys.262.165533.figure2</object-id><object-id xmlns:xlink="http://www.w3.org/1999/xlink" content-type="arpha" xlink:type="simple">94855055-62DA-5305-81E1-B251511F5A34</object-id><label>Figure 2.</label><caption><p>Illustrated morphological terminology. Both subspecies of <italic><tp:taxon-name><tp:taxon-name-part taxon-name-part-type="genus" reg="Lygodium">Lygodium</tp:taxon-name-part> <tp:taxon-name-part taxon-name-part-type="species" reg="palmatum">palmatum</tp:taxon-name-part></tp:taxon-name></italic> have twining fronds with complex dissection patterns. The main identification characters are illustrated with photomicrographs taken at 20× magnification, with the character state for <tp:taxon-name><tp:taxon-name-part taxon-name-part-type="genus" reg="Lygodium">Lygodium</tp:taxon-name-part> <tp:taxon-name-part taxon-name-part-type="species" reg="palmatum">palmatum</tp:taxon-name-part> <tp:taxon-name-part taxon-name-part-type="infraspecific-rank">subsp.</tp:taxon-name-part> <tp:taxon-name-part taxon-name-part-type="subspecies" reg="puskariorum">puskariorum</tp:taxon-name-part></tp:taxon-name> outlined in light purple and the character state for <tp:taxon-name><tp:taxon-name-part taxon-name-part-type="genus" reg="Lygodium">Lygodium</tp:taxon-name-part> <tp:taxon-name-part taxon-name-part-type="species" reg="palmatum">palmatum</tp:taxon-name-part> <tp:taxon-name-part taxon-name-part-type="infraspecific-rank">subsp.</tp:taxon-name-part> <tp:taxon-name-part taxon-name-part-type="subspecies" reg="palmatum">palmatum</tp:taxon-name-part></tp:taxon-name> outlined in yellow. The dormant pinna bud character is invariant between subspecies and is outlined in both light purple and yellow. All photomicrographs for <tp:taxon-name><tp:taxon-name-part taxon-name-part-type="genus" reg="Lygodium">L.</tp:taxon-name-part> <tp:taxon-name-part taxon-name-part-type="species" reg="palmatum">palmatum</tp:taxon-name-part> <tp:taxon-name-part taxon-name-part-type="infraspecific-rank">subsp.</tp:taxon-name-part> <tp:taxon-name-part taxon-name-part-type="subspecies" reg="puskariorum">puskariorum</tp:taxon-name-part></tp:taxon-name> are from a single representative specimen (Flentje 7; VPI 112295). All photomicrographs for <tp:taxon-name><tp:taxon-name-part taxon-name-part-type="genus" reg="Lygodium">L.</tp:taxon-name-part> <tp:taxon-name-part taxon-name-part-type="species" reg="palmatum">palmatum</tp:taxon-name-part> <tp:taxon-name-part taxon-name-part-type="infraspecific-rank">subsp.</tp:taxon-name-part> <tp:taxon-name-part taxon-name-part-type="subspecies" reg="palmatum">palmatum</tp:taxon-name-part></tp:taxon-name> are from one representative Massachusetts specimen (Ahles 78547; VPI 57060). The line drawing is modified from Ruth Sinclair George’s illustration (<xref ref-type="bibr" rid="B20">Small 1938</xref>).</p></caption><graphic xmlns:xlink="http://www.w3.org/1999/xlink" xlink:href="phytokeys-262-031_article-165533__-g002.jpg" position="float" orientation="portrait" xlink:type="simple" id="oo_1403163.jpg"><uri content-type="original_file" xlink:type="simple">https://binary.pensoft.net/fig/1403163</uri></graphic></fig><fig id="F3" position="float" orientation="portrait"><object-id xmlns:xlink="http://www.w3.org/1999/xlink" content-type="doi" xlink:type="simple">10.3897/phytokeys.262.165533.figure3</object-id><object-id xmlns:xlink="http://www.w3.org/1999/xlink" content-type="arpha" xlink:type="simple">A7C78C68-763B-5071-BB97-35BA0ED94713</object-id><label>Figure 3.</label><caption><p>Distribution map. Populations of <tp:taxon-name><tp:taxon-name-part taxon-name-part-type="genus" reg="Lygodium">Lygodium</tp:taxon-name-part> <tp:taxon-name-part taxon-name-part-type="species" reg="palmatum">palmatum</tp:taxon-name-part> <tp:taxon-name-part taxon-name-part-type="infraspecific-rank">subsp.</tp:taxon-name-part> <tp:taxon-name-part taxon-name-part-type="subspecies" reg="puskariorum">puskariorum</tp:taxon-name-part></tp:taxon-name> are depicted with yellow circles, and the holotype is indicated with a dark yellow diamond. Populations of <tp:taxon-name><tp:taxon-name-part taxon-name-part-type="genus" reg="Lygodium">Lygodium</tp:taxon-name-part> <tp:taxon-name-part taxon-name-part-type="species" reg="palmatum">palmatum</tp:taxon-name-part> <tp:taxon-name-part taxon-name-part-type="infraspecific-rank">subsp.</tp:taxon-name-part> <tp:taxon-name-part taxon-name-part-type="subspecies" reg="palmatum">palmatum</tp:taxon-name-part></tp:taxon-name> are depicted with purple circles. The provenance of the <tp:taxon-name><tp:taxon-name-part taxon-name-part-type="genus" reg="Lygodium">Lygodium</tp:taxon-name-part> <tp:taxon-name-part taxon-name-part-type="species" reg="palmatum">palmatum</tp:taxon-name-part> <tp:taxon-name-part taxon-name-part-type="infraspecific-rank">subsp.</tp:taxon-name-part> <tp:taxon-name-part taxon-name-part-type="subspecies" reg="palmatum">palmatum</tp:taxon-name-part></tp:taxon-name> holotype (Muhlenberg s.n.; Herb. Willd. 19484; B) is unknown, so it is not depicted on the map. Ecoregions are portrayed in tones of green and red. Dark shading indicates elevation.</p></caption><graphic xmlns:xlink="http://www.w3.org/1999/xlink" xlink:href="phytokeys-262-031_article-165533__-g003.jpg" position="float" orientation="portrait" xlink:type="simple" id="oo_1403164.jpg"><uri content-type="original_file" xlink:type="simple">https://binary.pensoft.net/fig/1403164</uri></graphic></fig></tp:treatment-sec><ref-list><ref id="B20"><mixed-citation xmlns:xlink="http://www.w3.org/1999/xlink" xlink:type="simple"><person-group><name name-style="western"><surname>Small</surname><given-names>JK</given-names></name></person-group> (<year>1938</year>) <source>Ferns of the Southeastern States.</source><publisher-name>The Science Press</publisher-name>, <publisher-loc>Lancaster</publisher-loc>, <size units="page">517 pp</size>.</mixed-citation></ref><ref id="B14"><mixed-citation xmlns:xlink="http://www.w3.org/1999/xlink" xlink:type="simple">NatureServe (<year>2025</year>) NatureServe Network Biodiversity Location Data accessed through NatureServe Explorer [web application]. NatureServe, Arlington, Virginia. <ext-link xlink:href="https://explorer.natureserve.org/" ext-link-type="uri" xlink:type="simple">https://explorer.natureserve.org/</ext-link> [Accessed: July 08, 2025]</mixed-citation></ref><ref id="B12"><mixed-citation xmlns:xlink="http://www.w3.org/1999/xlink" xlink:type="simple"><person-group><name name-style="western"><surname>Montgomery</surname><given-names>J</given-names></name></person-group> (<year>1989</year>) <article-title>Rare and endangered pteridophytes in New Jersey.</article-title> In: <person-group><name name-style="western"><surname>Karlin</surname><given-names>EF</given-names></name></person-group> (<role>Ed.</role>) <issue-title>New Jersey’s Rare and Endangered Plants and Animals: Proceedings of a Conference on New Jersey’s Rare and Endangered Plants and Animals.</issue-title><source>Institute for Environmental Studies, Mahwah, N.J.</source>, <fpage>17</fpage>–<lpage>21</lpage>.</mixed-citation></ref></ref-list></tp:taxon-treatment>
